# Supplementary material for: Flexibility of a Eukaryotic Lipidome – Insights from Yeast Lipidomics
Source: PLoS One. 2012 Apr 18;7(4):e35063. doi: 10.1371/journal.pone.0035063 (PMC3329542; doi:10.1371/journal.pone.0035063)
Supplement: Table S1 — Complete dataset of the lipid composition of yeast cells grown under the various conditions (given as mean in mol% of total lipids; ± standard deviation, n = 3). (CSV) [file pone.0035063.s001.csv]

SUPPLEMENTARY TABLE 1.
Flexibility of a Eukaryotic Lipidome - Insights from Yeast Lipidomics
Christian Klose; Michal A. Surma; Mathias J. Gerl; Felix Meyenhofer; Andrej Shevchenko and Kai Simons
											Mean values [mol%/total lipids]																											Stdev
	TM0	TM1	TM3	TM6	GFP0	GFP1	GFP3	GFP6	ODstat	OD1	OD3.5	OD6	SCglc	Scraf	T15	T24	T30	T37	YPglc	YPgly	YPraf	a	alpha	diploid	G418+	G418-		TM0	TM1	TM3	TM6	GFP0	GFP1	GFP3	GFP6	ODstat	OD1	OD3.5	OD6	SCglc	Scraf	T15	T24	T30	T37	YPglc	YPgly	YPraf	a
CL 60:3	0	0	0	0	0.058906	0.079196	0.064945	0.070429	0	0	0	0	0	0.037036	0.003579	0	0	0	0.011345	0.032918	0.024605	0	0	0	0	0		0	0	0	0	0.00475	0.007958	0.022666	0.022015	0	0	0	0	0	0.032217	0.000301	0	0	0	0.009857	0.004339	0.008395	0
CL 62:2	0	0	0	0	0	0	0	0	0	0.002839	0	0.005209	0	0.027894	0.008848	0	0	0	0.003093	0.003581	0.021002	0.004318	0	0	0	0		0	0	0	0	0	0	0	0	0	0.004918	0	0.009022	0	0.025711	0.000669	0	0	0	0.005357	0.005115	0.030753	0.007478
CL 62:3	0	0	0	0	0.072024	0.088941	0.067098	0.077866	0.00457	0	0	0	0	0.043253	0.005682	0	0	0	0.011605	0.042467	0.031266	0	0	0	0	0		0	0	0	0	0.008288	0.00871	0.016997	0.021516	0.007915	0	0	0	0	0.038254	0.006332	0	0	0	0.010052	0.019492	0.012049	0
CL 64:3	0	0	0	0	0	0	0	0	0.004685	0.004126	0	0	0	0	0	0	0	0	0	0	0	0.004498	0.005681	0.007463	0	0		0	0	0	0	0	0	0	0	0.008114	0.007146	0	0	0	0	0	0	0	0	0	0	0	0.007792
CL 66:4	0.233135	0.277185	0.305456	0.252769	0.280784	0.319287	0.242592	0.247642	0.109182	0.044697	0.040662	0.058157	0.03219	0.231012	0.043885	0.037893	0.029422	0.021053	0.072522	0.27289	0.196179	0.031295	0.042233	0.027945	0.071113	0.063016		0.020817	0.014532	0.014467	0.039088	0.041531	0.004956	0.045403	0.067737	0.025708	0.016026	0.017594	0.017173	0.007688	0.06181	0.015501	0.007142	0.007124	0.019024	0.007128	0.020792	0.066581	0.028691
CL 68:2	0	0	0	0	0	0	0	0	0	0.006731	0	0	0	0	0	0	0	0	0	0	0	0.00452	0.015121	0.02339	0	0		0	0	0	0	0	0	0	0	0	0.011658	0	0	0	0	0	0	0	0	0	0	0	0.007829
CL 68:4	0.39718	0.428536	0.389799	0.389256	0.397328	0.397843	0.414064	0.320862	0.324789	0.184358	0.191602	0.230627	0.17277	0.425339	0.097429	0.170647	0.132525	0.171713	0.1659	0.451846	0.411345	0.183183	0.193734	0.229535	0.141626	0.147518		0.062915	0.017396	0.024561	0.112312	0.049754	0.010687	0.087319	0.073556	0.073711	0.050359	0.039448	0.03809	0.069991	0.125084	0.004764	0.092878	0.015568	0.018824	0.003138	0.049846	0.103613	0.036765
CL 70:4	0.224537	0.203067	0.176721	0.101274	0.14008	0.158056	0.098259	0.105297	0.100194	0.041101	0.006591	0.024509	0.034023	0.103214	0.021982	0.011141	0.028536	0.035895	0.034904	0.234197	0.206389	0.04669	0.013313	0.040221	0.054265	0.058196		0.024602	0.011886	0.022089	0.029539	0.014237	0.007377	0.016149	0.027191	0.031275	0.008904	0.011416	0.02146	0.012826	0.092635	0.007684	0.009649	0.008191	0.007907	0.008657	0.019457	0.044646	0.007127
CL 72:4	0	0	0	0	0.003815	0.015282	0.002693	0	0	0	0	0	0	0.010365	0	0	0	0	0	0.025872	0.014444	0	0	0	0	0		0	0	0	0	0.006608	0.001819	0.004664	0	0	0	0	0	0	0.009069	0	0	0	0	0	0.009189	0.004724	0
Cer 42:0:3	0	0	0	0	0	0	0	0	0	0	0	0	0.001719	0.001443	0.001617	0	0	0	0.005066	0.002735	0.00155	0	0	0	0	0		0	0	0	0	0	0	0	0	0	0	0	0	0.000271	0.000301	0.001201	0	0	0	0.000085	0.000246	0.000582	0
Cer 42:0:4	0.001703	0.001402	0.00372	0.006012	0	0	0	0	0	0	0	0	0.005323	0.004661	0.002703	0	0	0	0.005174	0.004094	0.00499	0	0	0	0.010173	0.008982		0.001796	0.00141	0.000882	0.000534	0	0	0	0	0	0	0	0	0.000959	0.000528	0.000667	0	0	0	0.000896	0.000323	0.001349	0
Cer 44:0:3	0.00356	0.003287	0.010664	0.009697	0	0	0	0	0	0	0	0	0.011648	0.006001	0.005491	0	0	0	0.038637	0.01448	0.007731	0	0	0	0.012114	0.007766		0.001638	0.001111	0.00197	0.001258	0	0	0	0	0	0	0	0	0.001361	0.000091	0.001987	0	0	0	0.002967	0.00133	0.001818	0
Cer 44:0:4	0.039375	0.038647	0.046472	0.068087	0.124055	0.095779	0.207556	0.348547	0.343829	0.300507	0.383648	0.27855	0.103676	0.044886	0.024779	0.135423	0.267297	0.581405	0.07456	0.07157	0.043348	0.268018	0.316711	0.310202	0.12695	0.113163		0.011695	0.002308	0.005768	0.012281	0.007457	0.007814	0.022468	0.016877	0.020736	0.031763	0.017853	0.026822	0.015199	0.0105	0.001459	0.004054	0.076831	0.086948	0.006716	0.018862	0.006071	0.013175
Cer 44:0:5	0	0	0	0	0	0	0	0	0.023221	0.006047	0.015443	0.011563	0	0	0	0	0	0	0	0	0	0	0.009636	0.008438	0	0		0	0	0	0	0	0	0	0	0.006897	0.005029	0.003205	0.002711	0	0	0	0	0	0	0	0	0	0
Cer 46:0:4	0.000342	0	0	0.002018	0.000601	0	0.005313	0.020501	0.027866	0.000814	0.017543	0.022873	0	0	0	0.001145	0.004271	0.064219	0	0	0	0.00295	0.002444	0.025394	0.008632	0.007853		0.000592	0	0	0.000371	0.001041	0	0.005196	0.002384	0.001902	0.001409	0.00353	0.011224	0	0	0	0.001984	0.000351	0.004256	0	0	0	0.003074
DAG 26:0	0.062875	0.07165	0.072417	0.156076	0.142256	0.133503	0.137895	0.250805	0.062692	0.279715	0.415624	0.141082	0.236289	0.154346	0.252029	0.267283	0.219205	0.160466	0.403274	0.058104	0.153836	0.224339	0.343069	0.252124	0.167003	0.169024		0.015179	0.011712	0.01072	0.000609	0.01076	0.021859	0.009871	0.010742	0.006036	0.007496	0.015582	0.013561	0.008314	0.005164	0.01809	0.028704	0.003386	0.021698	0.032847	0.009402	0.027069	0.040135
DAG 26:1	0.01816	0.01677	0.02059	0.027931	0.050363	0.031318	0.042485	0.031484	0.019298	0.048114	0.051515	0.027351	0.029673	0.043415	0.067374	0.055575	0.033608	0.01866	0.037269	0.014112	0.031138	0.038145	0.05781	0.038468	0.021216	0.022439		0.00462	0.003924	0.004148	0.001874	0.002039	0.002752	0.004541	0.001642	0.005525	0.003271	0.001693	0.003392	0.000324	0.001111	0.012302	0.003636	0.001903	0.001917	0.002685	0.002377	0.010185	0.007251
DAG 28:0	0.085104	0.108365	0.116894	0.250879	0.174381	0.171494	0.185768	0.348375	0.084501	0.29885	0.446087	0.207578	0.257646	0.184608	0.216399	0.269575	0.24569	0.19236	0.311369	0.085976	0.149067	0.253858	0.349316	0.274934	0.19932	0.203099		0.01855	0.016564	0.01439	0.00197	0.012711	0.023798	0.017089	0.006798	0.007197	0.003051	0.019872	0.009665	0.011025	0.006682	0.008222	0.022329	0.007048	0.02135	0.016627	0.012552	0.01738	0.047094
DAG 28:1	0.047039	0.046624	0.0536	0.075381	0.121778	0.080994	0.094399	0.0779	0.032056	0.082446	0.082726	0.049567	0.054696	0.10522	0.129122	0.091133	0.058736	0.033693	0.047383	0.02915	0.052422	0.068043	0.089837	0.075247	0.041789	0.044976		0.013561	0.009129	0.009733	0.001911	0.003289	0.010196	0.014976	0.003113	0.004494	0.003557	0.003707	0.003509	0.005105	0.006111	0.012354	0.002196	0.003121	0.001294	0.001039	0.001339	0.0091	0.014241
DAG 30:0	0.055818	0.087219	0.082046	0.13433	0.083842	0.094983	0.118679	0.201598	0.046753	0.135053	0.217369	0.120064	0.108667	0.077365	0.057282	0.15975	0.135385	0.133766	0.133151	0.067734	0.059216	0.122122	0.132133	0.123958	0.090927	0.096434		0.007978	0.015399	0.017863	0.024906	0.018548	0.003145	0.032345	0.005596	0.011779	0.006677	0.012709	0.072109	0.008501	0.004028	0.005936	0.026608	0.003563	0.039184	0.031743	0.006495	0.005048	0.018
DAG 30:1	0.092129	0.122152	0.139228	0.181204	0.212232	0.173908	0.190237	0.183015	0.068129	0.252914	0.24293	0.128225	0.175304	0.200297	0.318804	0.297812	0.20489	0.091299	0.178972	0.085331	0.157273	0.211313	0.254463	0.227681	0.128369	0.136937		0.024883	0.023116	0.019235	0.014845	0.013095	0.017387	0.017361	0.008255	0.008501	0.005713	0.021915	0.017736	0.017493	0.013517	0.017976	0.024501	0.010389	0.006702	0.013873	0.006141	0.010066	0.045963
DAG 30:2	0.01365	0.020635	0.019818	0.017183	0.032671	0.028591	0.026476	0.015077	0.00785	0.017889	0.011082	0.010012	0.010248	0.027455	0.020142	0.02707	0.015952	0.005645	0.009918	0.007227	0.015514	0.014669	0.017621	0.015541	0.008764	0.009513		0.005422	0.00414	0.003987	0.000563	0.002835	0.001979	0.002658	0.000573	0.001574	0.001008	0.002415	0.002099	0.00156	0.001285	0.00273	0.001145	0.00129	0.002464	0.000599	0.000567	0.001331	0.002814
DAG 32:1	0.491241	0.806158	0.814041	1.047323	0.853733	0.784261	0.848369	0.940531	0.73102	1.255594	1.596662	1.205327	0.94093	0.713584	0.948057	1.093799	1.039815	1.157599	0.886658	0.806874	0.743205	1.109795	1.302524	1.158584	0.880866	0.927376		0.12955	0.133127	0.072185	0.045531	0.063852	0.039158	0.099258	0.016198	0.034129	0.015777	0.124374	0.048069	0.064407	0.016488	0.050266	0.058817	0.05704	0.089512	0.07759	0.002333	0.044727	0.22454
DAG 32:2	0.825574	1.019886	1.148755	1.266124	1.525394	1.176085	1.312513	0.892221	0.740085	1.145049	0.937557	0.909536	0.827238	1.265698	0.723547	1.019985	0.914203	0.799489	0.624125	0.689905	0.799082	0.989606	1.165098	1.020421	0.762859	0.814962		0.263204	0.176374	0.165446	0.053228	0.12478	0.092479	0.323613	0.012557	0.050396	0.015201	0.106932	0.031364	0.060499	0.046161	0.077104	0.086885	0.053925	0.092886	0.059424	0.002584	0.034763	0.206243
DAG 34:1	0.55229	0.896173	0.829254	0.973755	0.856084	0.81955	0.820514	0.934646	1.201834	1.317444	1.541873	1.792156	1.013831	0.719728	0.719399	0.958469	1.098505	1.492934	0.999279	1.26324	0.930428	1.187419	1.323351	1.31791	0.97456	1.037213		0.151905	0.142207	0.062412	0.040501	0.055912	0.031612	0.101675	0.040922	0.089392	0.024639	0.13727	0.041295	0.063123	0.011537	0.028742	0.080648	0.056649	0.134349	0.07888	0.01755	0.064499	0.240019
DAG 34:2	1.026482	1.082774	1.267686	1.384184	1.749742	1.190333	1.426574	1.065307	1.65433	1.193941	1.161443	1.660755	0.767329	1.35678	0.54633	0.834148	0.902999	1.172823	0.470274	0.948463	1.166543	1.040141	1.214233	1.266134	0.754765	0.803054		0.335908	0.194691	0.243522	0.05453	0.174354	0.10993	0.388558	0.034944	0.159512	0.022537	0.147244	0.041599	0.062033	0.040928	0.054163	0.144979	0.076508	0.149488	0.038602	0.023988	0.036273	0.218866
DAG 36:1	0.116233	0.188397	0.196923	0.228699	0.173849	0.219246	0.184246	0.305477	0.219472	0.249582	0.313365	0.408675	0.225661	0.1738	0.156169	0.18126	0.20876	0.35813	0.163961	0.451025	0.241549	0.236684	0.243428	0.315856	0.219185	0.246249		0.030529	0.029717	0.007164	0.018487	0.010108	0.005956	0.041371	0.022675	0.016062	0.008723	0.025759	0.010184	0.01559	0.009955	0.00703	0.019459	0.007359	0.024939	0.017358	0.006993	0.017236	0.046922
DAG 38:1	0	0	0	0	0	0	0	0	0	0	0	0	0.003516	0.00506	0.003888	0	0	0	0.003776	0.003441	0.005422	0	0	0	0	0		0	0	0	0	0	0	0	0	0	0	0	0	0.000745	0.000978	0.000235	0	0	0	0.000792	0.003137	0.000373	0
Erg	12.518841	13.088039	11.652207	13.0987	11.715851	12.663761	11.654435	12.304872	10.939432	12.868389	13.314129	11.173825	12.245659	12.482342	10.524292	10.477952	11.598931	12.606673	13.173487	14.185594	12.758618	12.803637	12.098998	13.304779	16.472865	16.149364		1.031602	0.906089	0.728112	0.516274	0.814657	0.280402	0.497257	0.487739	0.311517	0.374634	0.490193	0.070413	0.5361	0.707333	0.10475	0.623056	0.18511	0.42298	0.401773	0.661621	0.360351	0.101843
IPC 42:0:3	0	0	0	0	0	0	0	0	0	0	0	0	0.006211	0	0.022423	0	0	0	0.073335	0	0	0	0	0	0	0		0	0	0	0	0	0	0	0	0	0	0	0	0.005734	0	0.001729	0	0	0	0.020607	0	0	0
IPC 42:0:4	0.068252	0.032635	0.069315	0.05258	0.130404	0.092589	0.156507	0.1227	0.037257	0.18702	0.107503	0.05065	0.143398	0.060896	0.06233	0.129779	0.166457	0.119699	0.172938	0.024161	0.103031	0.180285	0.172449	0.234305	0.218848	0.219389		0.014748	0.00248	0.022435	0.004397	0.023433	0.005078	0.042607	0.014927	0.000164	0.01816	0.008833	0.004337	0.023668	0.018298	0.005717	0.002346	0.027622	0.002499	0.017935	0.003314	0.005012	0.012094
IPC 44:0:3	0.052612	0.007034	0.061198	0.047586	0.068623	0.051616	0.08096	0.029908	0.044307	0.331011	0.032187	0.088822	0.322257	0.048476	0.215421	0.338379	0.270908	0.350574	1.141378	0.044658	0.077752	0.323402	0.195498	0.129191	0.324897	0.263809		0.007266	0.012184	0.057439	0.017926	0.011142	0.006857	0.013468	0.016097	0.000634	0.001387	0.003101	0.016754	0.017039	0.020186	0.006092	0.079747	0.040202	0.027887	0.013769	0.009061	0.025567	0.044086
IPC 44:0:4	1.253655	0.924106	1.228654	0.962288	1.328421	0.848215	2.011764	2.108131	1.228107	5.970449	2.237105	1.253435	4.890346	0.816387	1.014106	4.536719	5.828372	5.710142	3.053979	0.769486	1.057341	5.212786	5.077917	3.215417	3.915626	3.729972		0.101916	0.1297	0.129446	0.086457	0.141879	0.084249	0.034701	0.508988	0.055783	0.403779	0.327322	0.075987	0.164389	0.015674	0.041923	0.360083	0.822885	0.239623	0.266968	0.099254	0.106813	0.285653
IPC 44:0:5	0.031835	0.041119	0.041957	0.060088	0.038653	0.06395	0.078137	0.17823	0.214992	0.153748	0.261104	0.17601	0.119448	0.017723	0.020344	0.059052	0.10347	0.156115	0.064058	0.326027	0.101373	0.156371	0.365247	0.290591	0.157698	0.158804		0.010473	0.008739	0.036349	0.002119	0.013804	0.004579	0.005268	0.025767	0.110641	0.004852	0.015009	0.003362	0.003029	0.015778	0.00142	0.010731	0.017512	0.011188	0.020063	0.059659	0.031885	0.009566
IPC 46:0:3	0	0	0	0	0	0	0	0	0	0	0	0	0	0	0	0	0	0.035343	0	0	0	0	0	0	0	0		0	0	0	0	0	0	0	0	0	0	0	0	0	0	0	0	0	0.013245	0	0	0	0
IPC 46:0:4	0	0	0	0.005869	0.004108	0	0.003094	0.061857	0.1233	0.045833	0.084528	0.111397	0.027005	0.003535	0.001898	0.001899	0.031394	0.369431	0	0.04191	0	0.040293	0.021007	0.116919	0.130223	0.155687		0	0	0	0.00517	0.007115	0	0.005358	0.004525	0.062967	0.00274	0.008452	0.001203	0.005339	0.006123	0.000929	0.00329	0.003494	0.068061	0	0.005891	0	0.00946
MIP2C 44:0:3	0.37577	0.347435	0.370241	0.350085	0.423902	0.404416	0.347807	0.231274	0.153803	0.422186	0.220108	0.145211	0.45411	0.575786	1.316908	0.507428	0.373425	0.331966	0.967461	0.259857	0.451974	0.419595	0.339249	0.33496	0.423903	0.473774		0.015682	0.011219	0.061619	0.021835	0.019799	0.016128	0.017205	0.01628	0.026073	0.022324	0.026309	0.012257	0.007823	0.103844	0.066814	0.059162	0.002154	0.017649	0.024162	0.047869	0.056904	0.015207
MIP2C 44:0:4	5.626723	5.747735	5.137879	5.006635	5.534655	6.398068	5.315053	4.955159	2.285896	2.253649	2.285501	1.687861	2.366454	5.120684	3.418659	2.888694	2.410477	1.40626	2.475853	3.809275	6.37424	2.173167	2.905501	2.900103	2.208119	2.434267		0.241336	0.276962	0.867475	0.25938	0.34433	0.433508	0.467047	0.242933	0.130937	0.203946	0.056189	0.080714	0.037764	0.520278	0.059993	0.047172	0.229193	0.139754	0.204945	0.268593	0.830631	0.222117
MIP2C 44:0:5	0	0	0	0	0	0	0	0	0	0	0	0	0	0	0	0	0	0	0	0.016781	0.003592	0	0	0	0	0		0	0	0	0	0	0	0	0	0	0	0	0	0	0	0	0	0	0	0	0.015455	0.006221	0
MIP2C 46:0:3	0	0	0	0	0.008685	0.00796	0.001956	0.003081	0	0	0	0	0	0	0	0	0	0.073763	0	0	0	0	0	0	0	0		0	0	0	0	0.015044	0.007034	0.003388	0.005337	0	0	0	0	0	0	0	0	0	0.015144	0	0	0	0
MIP2C 46:0:4	0.28347	0.291309	0.160921	0.235492	0.273826	0.280843	0.169584	0.249538	0.31282	0.096322	0.156158	0.168523	0.121526	0.260446	0.048831	0.033753	0.10064	0.396963	0.029715	0.405857	0.3688	0.12297	0.093664	0.358293	0.308785	0.388879		0.021411	0.0097	0.057698	0.032865	0.039275	0.032137	0.044348	0.022158	0.041917	0.023828	0.011224	0.003016	0.014128	0.038322	0.004031	0.007898	0.007413	0.031791	0.030491	0.032227	0.06548	0.014374
MIPC 44:0:3	0	0	0	0	0.058015	0.038224	0.019118	0.077011	0.359241	0.423665	0.249193	0.567101	0.31646	0.087295	0.103655	0.222536	0.341119	0.348308	0.094628	0	0.020949	0.450928	0.242723	0.0536	0	0		0	0	0	0	0.055632	0.03381	0.033113	0.071684	0.116483	0.03458	0.034318	0.073189	0.116451	0.07679	0.039173	0.06802	0.036015	0.084971	0.083423	0	0.036285	0.046569
MIPC 44:0:4	3.280787	3.012712	3.977801	3.375271	3.732576	2.677727	2.856165	4.899148	6.492596	2.456752	4.730358	8.21788	2.11579	3.310595	0.748019	2.049383	2.247783	1.952982	1.04549	1.527212	2.743794	2.520595	2.701109	2.541502	1.958758	1.928624		0.170661	0.180756	2.324147	0.369957	0.886507	0.159867	0.115414	1.116786	1.547566	0.105661	0.444601	0.790487	0.176291	1.889512	0.07343	0.061279	0.187497	0.117465	0.225677	0.197262	0.36257	0.07962
MIPC 44:0:5	0	0	0	0	0	0	0	0	0.083472	0	0	0.042174	0	0	0	0	0	0	0	0	0	0	0	0	0	0		0	0	0	0	0	0	0	0	0.077179	0	0	0.036527	0	0	0	0	0	0	0	0	0	0
MIPC 46:0:4	0	0	0	0	0.017721	0	0	0.210944	0.805313	0	0.203944	0.882354	0	0	0	0	0	0.396399	0	0	0	0	0	0.123831	0	0		0	0	0	0	0.030693	0	0	0.044832	0.010859	0	0.028475	0.106798	0	0	0	0	0	0.061225	0	0	0	0
PA 26:0	0	0	0	0	0	0	0	0	0	0	0	0	0.060401	0.040746	0.072042	0	0	0	0.045667	0.006589	0.027866	0	0	0	0	0		0	0	0	0	0	0	0	0	0	0	0	0	0.004633	0.008873	0.006137	0	0	0	0.006143	0.002616	0.012894	0
PA 26:1	0	0	0	0	0	0	0	0	0	0.012111	0.002286	0	0.011152	0.046972	0.03531	0	0	0	0.006898	0	0.013814	0.006639	0.017491	0.006258	0	0		0	0	0	0	0	0	0	0	0	0.001968	0.00396	0	0.003263	0.009871	0.002793	0	0	0	0.001892	0	0.008189	0.005883
PA 28:0	0	0	0	0	0.032765	0.035793	0.053984	0.106392	0.012111	0.064338	0.114807	0.00927	0.062113	0.03447	0.033271	0.061688	0.057836	0.021021	0.032042	0.007556	0.021433	0.061999	0.064392	0.043778	0	0		0	0	0	0	0.002812	0.001379	0.005191	0.011402	0.002708	0.00094	0.013684	0.003222	0.001865	0.006265	0.000311	0.001615	0.004252	0.000726	0.002901	0.002224	0.005876	0.007029
PA 28:1	0.095912	0.030171	0.086521	0.110397	0.134432	0.087093	0.159425	0.171954	0	0.066561	0.071195	0.007468	0.059194	0.16316	0.046597	0.07645	0.072544	0.015492	0.077224	0.021935	0.083587	0.060222	0.066591	0.045328	0.048308	0.041117		0.009304	0.002115	0.010402	0.004853	0.013255	0.005791	0.020494	0.014571	0	0.001315	0.006432	0.00228	0.001786	0.027088	0.001634	0.006577	0.012233	0.004895	0.00445	0.004186	0.028034	0.006505
PA 30:0	0	0	0	0	0	0	0	0	0	0.004605	0.042309	0	0	0	0	0	0	0	0	0	0	0.002846	0.0025	0.001498	0	0		0	0	0	0	0	0	0	0	0	0.004167	0.004665	0	0	0	0	0	0	0	0	0	0	0.004929
PA 30:1	0.102976	0.084352	0.125394	0.141608	0.133132	0.128725	0.175239	0.214201	0.022679	0.161	0.198568	0.053351	0.157606	0.185448	0.185755	0.214558	0.184721	0.032954	0.156896	0.054949	0.151784	0.151354	0.158128	0.123736	0.12068	0.109176		0.011104	0.005815	0.015025	0.009693	0.009984	0.003732	0.015483	0.017073	0.002496	0.005466	0.011713	0.004742	0.004134	0.017569	0.003867	0.009903	0.03255	0.008279	0.004672	0.001	0.018031	0.011217
PA 30:2	0	0	0	0	0.030229	0.028609	0.038159	0.024373	0	0	0	0	0.004159	0.039876	0.021612	0.01737	0.003017	0	0.011625	0.003104	0.02239	0	0	0	0	0		0	0	0	0	0.00473	0.00379	0.005614	0.00124	0	0	0	0	0.001266	0.00443	0.000619	0.00785	0.005225	0	0.002323	0.001635	0.007056	0
PA 32:1	0.644855	0.825221	0.877333	1.19092	0.79054	1.052716	1.214862	2.262254	0.859661	2.206733	3.195838	1.41781	2.647848	0.95185	2.071646	2.285073	2.216222	1.817489	1.0537	0.858461	1.099515	1.99396	2.063617	1.449229	2.397548	2.475504		0.054975	0.035126	0.008711	0.056246	0.001066	0.078269	0.027451	0.261359	0.114617	0.040215	0.180504	0.104191	0.101266	0.111164	0.085153	0.056813	0.138514	0.050336	0.057243	0.016526	0.125428	0.081195
PA 32:2	2.107921	1.642273	2.881844	3.662618	2.476181	2.489585	3.226654	3.588903	0.616995	1.581587	1.75907	1.207395	1.823831	3.374953	1.669583	2.195026	2.000079	0.906034	1.622519	1.369416	2.943723	1.561108	1.559462	1.355572	1.746068	1.689602		0.227783	0.059515	0.169588	0.120722	0.233925	0.192087	0.420914	0.331426	0.092855	0.04128	0.183614	0.076321	0.134715	0.524382	0.127865	0.166888	0.497682	0.034613	0.048105	0.170452	0.45495	0.142496
PA 34:1	0.679661	0.957351	0.792072	0.992165	0.668446	1.000713	0.944822	1.960351	2.748555	2.890285	3.486917	3.413779	3.434319	0.754946	1.635032	2.088133	2.636115	3.091939	0.92088	1.369131	1.233342	2.625065	2.534869	1.924659	3.240429	3.551019		0.034342	0.049613	0.017684	0.075511	0.05444	0.055858	0.086557	0.266808	0.469938	0.059475	0.220126	0.249668	0.112555	0.11689	0.087547	0.083828	0.160087	0.124164	0.100171	0.032992	0.104581	0.057296
PA 34:2	4.180269	3.329097	5.183642	6.483297	3.660165	3.452085	4.556795	5.968056	2.711909	2.451054	2.961896	4.006966	2.861343	5.037556	1.627683	2.251343	2.727914	2.81924	1.259101	3.856099	7.520198	2.41204	2.476643	2.532903	3.134918	3.112682		0.356485	0.193924	0.263744	0.165444	0.279196	0.325309	0.484806	0.681922	0.518027	0.039057	0.219185	0.32499	0.234973	0.710167	0.133648	0.102949	0.424289	0.102585	0.096144	0.494921	0.997203	0.12199
PA 36:1	0	0	0	0	0.01125	0.032032	0.023378	0.060576	0.047106	0.021033	0.060012	0.042531	0.023848	0.011425	0.018205	0.011927	0.013751	0.010919	0.007344	0.043094	0.019737	0.020169	0.015692	0.014406	0	0		0	0	0	0	0.001548	0.003734	0.006215	0.006548	0.008388	0.010295	0.009116	0.004281	0.002479	0.009899	0.001481	0.010731	0.006317	0.003833	0.002486	0.002958	0.002892	0.005065
PA 36:2	0.055676	0.038124	0.059898	0.080887	0.076698	0.063162	0.082792	0.101373	0.087725	0.081369	0.08284	0.110618	0.074121	0.076197	0.036527	0.061551	0.080688	0.068775	0.025082	0.068441	0.117737	0.075253	0.072037	0.094354	0.093703	0.073416		0.006563	0.00846	0.011327	0.010662	0.010517	0.007727	0.002264	0.019289	0.016876	0.004282	0.006106	0.010481	0.004819	0.008029	0.003579	0.014504	0.003626	0.001142	0.004718	0.003834	0.008723	0.002801
PC 26:0	0	0	0	0	0	0	0	0	0	0	0	0	0.004833	0.008082	0.002495	0	0	0	0.047802	0.018995	0.021989	0	0	0	0	0		0	0	0	0	0	0	0	0	0	0	0	0	0.004301	0.000697	0.000482	0	0	0	0.002276	0.004616	0.005162	0
PC 26:1	0	0	0	0	0	0	0	0	0	0	0	0	0.001716	0.003394	0.008047	0	0	0	0.014689	0	0.002258	0	0	0	0	0		0	0	0	0	0	0	0	0	0	0	0	0	0.001538	0.002942	0.002765	0	0	0	0.014566	0	0.001956	0
PC 26:2	0	0	0	0	0	0	0	0	0	0	0	0	0	0	0.010163	0	0	0	0.008956	0.116593	0	0	0	0	0	0		0	0	0	0	0	0	0	0	0	0	0	0	0	0	0.005502	0	0	0	0.004755	0.085041	0	0
PC 28:0	0	0	0	0	0.026375	0.038123	0.025436	0.061046	0.092173	0.01635	0.069942	0.052383	0	0	0	0	0.009126	0.055161	0	0	0	0.013236	0.023329	0.015833	0	0		0	0	0	0	0.002623	0.000752	0.009348	0.001583	0.001545	0.000489	0.005771	0.002677	0	0	0	0	0.002098	0.002347	0	0	0	0.001124
PC 28:1	0.171336	0.228908	0.217736	0.182071	0.204001	0.268973	0.249413	0.151168	0.049548	0.086461	0.042605	0.031325	0.098872	0.175491	0.050521	0.075066	0.077087	0.092076	0.345808	0.268704	0.221621	0.095845	0.102256	0.084978	0.076622	0.075936		0.034675	0.004068	0.024673	0.007512	0.016615	0.026274	0.013032	0.015747	0.00442	0.006294	0.003278	0.004003	0.0054	0.019101	0.001194	0.00523	0.002393	0.001623	0.023773	0.02268	0.037183	0.007294
PC 28:2	0	0	0	0	0.02744	0.052706	0.04569	0.063039	0.049337	0.055305	0.080903	0.032376	0.077102	0.020681	0.20195	0.209996	0.113217	0.143008	0.400803	0.110056	0.026068	0.098534	0.076626	0.059518	0	0		0	0	0	0	0.005269	0.011079	0.019183	0.008163	0.008876	0.017488	0.041194	0.013435	0.012263	0.004869	0.07875	0.054615	0.020356	0.019812	0.093839	0.005786	0.005075	0.036481
PC 30:0	0	0.002305	0	0.016852	0	0	0	0	0	0	0	0	0	0	0	0	0	0	0	0	0	0	0	0	0	0		0	0.003993	0	0.000568	0	0	0	0	0	0	0	0	0	0	0	0	0	0	0	0	0	0
PC 30:1	0.316281	0.390514	0.36643	0.430497	0.351111	0.423573	0.382183	0.434	0.184425	0.302749	0.447104	0.22245	0.290604	0.405176	0.136502	0.204566	0.259505	0.256029	0.817136	0.445217	0.618346	0.315741	0.36758	0.278599	0.218298	0.21754		0.026367	0.020351	0.029353	0.002379	0.015101	0.031235	0.027721	0.046429	0.007104	0.006835	0.01139	0.007508	0.010616	0.02328	0.00611	0.020506	0.009264	0.007551	0.050283	0.01018	0.075011	0.010208
PC 30:2	0.095555	0.256122	0.149754	0.138329	0.166603	0.270597	0.20301	0.183204	0.336533	0.186196	0.229791	0.220439	0.251357	0.148366	0.48879	0.464056	0.338374	0.41125	1.26142	0.428799	0.182236	0.304824	0.247142	0.208958	0.140858	0.138049		0.029781	0.008349	0.013678	0.008609	0.019486	0.043603	0.015548	0.020304	0.080684	0.045715	0.104145	0.050647	0.031206	0.019473	0.098749	0.08777	0.054097	0.03495	0.223452	0.008727	0.017413	0.092253
PC 32:1	0.778337	1.176878	1.176598	2.264826	0.896815	1.228879	1.131484	3.597708	2.170093	0.786832	4.929463	3.530623	0.777083	0.948905	0	0.152622	0.742462	3.090032	1.90937	2.272003	1.777743	0.840938	1.185752	0.924588	0.569462	0.673757		0.023422	0.055827	0.050343	0.143144	0.019927	0.069918	0.063037	0.389837	0.093921	0.026774	0.546998	0.132306	0.063532	0.085756	0	0.040737	0.01522	0.038743	0.027734	0.020295	0.198651	0.034846
PC 32:2	7.190784	8.05095	8.253121	7.089511	6.347492	7.036857	7.264588	4.796339	2.475599	4.196189	2.469526	2.777815	5.056243	5.006578	6.714881	6.005155	4.610358	4.207923	7.656692	8.654897	5.752286	4.783443	4.746009	4.617295	5.555889	5.254601		1.813778	0.186768	0.920355	0.461736	0.333112	0.345248	0.751005	0.377442	0.089095	0.011918	0.260012	0.047501	0.271989	0.644366	0.268129	0.408632	0.133396	0.070225	0.345391	0.192823	0.606642	0.294087
PC 34:1	0.175139	0.49215	0.249579	0.902907	0.095637	0.445101	0.345245	1.184243	2.659118	0.520287	3.005649	3.217694	0.124629	0.232196	0	0	0.21592	1.370967	0.460533	0.980101	0.700584	0.596481	0.511534	0.567706	0.093527	0.117033		0.08819	0.021865	0.100012	0.062644	0.04639	0.028126	0.03586	0.245576	0.049051	0.004577	0.230409	0.033332	0.108778	0.201196	0	0	0.013127	0.082324	0.02364	0.06286	0.059521	0.053387
PC 34:2	7.913232	7.742941	8.233799	7.247488	6.668629	6.651216	7.310414	5.626291	4.130663	4.052353	2.653253	3.62919	4.679363	4.850329	4.838354	5.032622	4.568261	5.805805	5.035983	7.487336	5.432946	4.729687	4.311732	5.57943	5.058904	4.813745		1.947409	0.207079	0.801999	0.475524	0.374576	0.303238	0.642285	0.398418	0.276632	0.034408	0.230761	0.071657	0.217886	0.616214	0.21889	0.20815	0.132279	0.167009	0.21241	0.105318	0.669438	0.284522
PC 36:1	0.031033	0.069286	0.044197	0.067946	0.043789	0.065128	0.048803	0.161962	0.618776	0.025276	0.272163	0.424045	0.02613	0.045747	0.00558	0.001603	0.022685	0.189528	0.041392	0.170811	0.098847	0.028824	0.033861	0.032244	0.009826	0.012355		0.026904	0.005704	0.004376	0.003674	0.003564	0.005762	0.001636	0.024406	0.023764	0.001411	0.014943	0.016078	0.002107	0.007612	0.000707	0.002776	0.003196	0.012509	0.00393	0.020946	0.007977	0.006342
PC 36:2	0.405782	0.362212	0.332717	0.28287	0.345305	0.312304	0.301777	0.294276	0.366743	0.200085	0.152436	0.240509	0.198122	0.193042	0.18977	0.173544	0.216413	0.341162	0.17135	0.318134	0.320019	0.249095	0.224886	0.390208	0.212979	0.223367		0.029103	0.021115	0.022087	0.006356	0.016802	0.020011	0.012692	0.034654	0.018528	0.004088	0.012922	0.004884	0.011336	0.013009	0.010213	0.035155	0.009904	0.01943	0.002664	0.028684	0.033494	0.010245
PE 26:0	0	0	0	0	0.003563	0.004601	0	0	0	0	0	0	0	0	0	0.052306	0.019035	0	0	0	0	0	0	0	0	0		0	0	0	0	0.006172	0.004358	0	0	0	0	0	0	0	0	0	0.009297	0.004166	0	0	0	0	0
PE 26:1	0	0	0	0	0.066871	0.035289	0.024113	0.006191	0	0	0	0	0	0	0	0.031344	0.005849	0	0	0	0	0	0	0	0	0		0	0	0	0	0.007937	0.016628	0.005552	0.010723	0	0	0	0	0	0	0	0.004503	0.005201	0	0	0	0	0
PE 28:1	0.324011	0.218657	0.125975	0.125053	0.288799	0.266274	0.209229	0.223839	0	0.082099	0.103347	0	0.094048	0.323097	0.147579	0.110485	0.081869	0.024088	0.075439	0.076545	0.096306	0.08864	0.091578	0.083261	0.081734	0.061379		0.091482	0.045425	0.048051	0.031803	0.024009	0.018046	0.01603	0.045337	0	0.018322	0.018789	0	0.004246	0.016019	0.020269	0.009521	0.005882	0.013787	0.010708	0.018041	0.015059	0.008081
PE 30:1	0.224678	0.177755	0.12602	0.134681	0.230131	0.23533	0.19675	0.218777	0.004938	0.223753	0.21838	0.009467	0.213631	0.2655	0.356669	0.299052	0.202282	0.048845	0.177561	0.095047	0.094438	0.210729	0.192125	0.194511	0.182827	0.160398		0.018422	0.027629	0.004738	0.023308	0.003196	0.009666	0.009669	0.046635	0.008552	0.030123	0.007271	0.016398	0.011179	0.0282	0.009953	0.037092	0.008252	0.012666	0.011968	0.007717	0.012507	0.008357
PE 30:2	0	0	0	0	0.056308	0.056475	0.010843	0.010664	0	0	0	0	0	0.080051	0.042706	0.012939	0.005142	0	0.002229	0	0.00259	0	0	0	0	0		0	0	0	0	0.008027	0.015795	0.018781	0.010384	0	0	0	0	0	0.003721	0.007474	0.003802	0.004494	0	0.003861	0	0.004486	0
PE 32:1	0.565116	0.646149	0.420119	0.36958	0.597119	0.607715	0.601598	0.721453	0.620261	1.952297	1.988467	0.553461	1.958502	0.450359	2.948999	2.993194	2.227761	1.179846	1.906832	0.565711	0.347836	2.062362	1.798018	1.403431	1.34905	1.606696		0.047476	0.040297	0.023945	0.030137	0.030724	0.042513	0.021218	0.125164	0.030118	0.106056	0.109035	0.047703	0.057752	0.047124	0.070215	0.199527	0.060532	0.056278	0.116275	0.05002	0.033682	0.0849
PE 32:2	7.106207	6.072555	5.494633	6.167784	7.74555	7.907831	6.54189	7.278882	1.128439	3.945008	4.123342	1.144787	4.408238	8.955773	7.031939	4.866976	4.300592	2.291591	3.576016	5.163281	3.873465	4.278062	4.054239	3.776514	4.508267	4.475183		0.663247	0.441808	0.424935	0.458594	0.377544	0.203686	0.277481	1.105538	0.072431	0.361942	0.416078	0.091823	0.413491	0.790568	0.460535	0.386333	0.160647	0.127553	0.192922	0.253328	0.226968	0.170283
PE 34:1	0.222721	0.260621	0.160437	0.166616	0.172394	0.216627	0.25327	0.426898	1.140293	1.863361	1.822058	0.886867	1.637603	0.091706	1.215751	2.15337	2.140386	1.455082	1.818884	0.260924	0.186096	2.007439	1.872958	1.484354	1.183525	1.361701		0.02249	0.011676	0.010261	0.029819	0.019086	0.022143	0.004047	0.101026	0.033118	0.10155	0.178748	0.098897	0.067983	0.016666	0.053166	0.090446	0.050704	0.107583	0.112806	0.044621	0.034245	0.100862
PE 34:2	12.668975	10.041612	9.097284	8.925694	11.425208	10.723889	10.183695	10.794871	3.725958	6.324304	6.075218	2.964765	6.686547	11.595404	7.773229	6.719834	6.756493	5.669975	7.82191	10.836777	11.687316	7.013322	6.821411	8.20742	7.455843	7.408199		0.239907	0.700306	0.473023	0.690663	0.545704	0.180188	0.378107	1.724126	0.333901	0.339342	0.471462	0.183023	0.423438	1.188329	0.385819	0.846856	0.271682	0.101814	0.389204	0.172251	1.259764	0.344174
PE 36:1	0	0	0	0	0	0.001329	0	0.00505	0.010544	0.06044	0.096418	0.005082	0	0	0	0.052235	0.070046	0.120977	0	0	0	0.066096	0.095281	0.084667	0	0		0	0	0	0	0	0.002302	0	0.008747	0.009152	0.005331	0.005557	0.008802	0	0	0	0.003612	0.001105	0.010465	0	0	0	0.017761
PE 36:2	0.549601	0.450027	0.47054	0.517773	0.46234	0.459227	0.442738	0.598119	0.144663	0.411892	0.372942	0.141077	0.428632	0.421898	0.637772	0.459835	0.418709	0.409694	0.353704	0.227846	0.460533	0.45284	0.527022	0.824999	0.612931	0.627288		0.032548	0.02428	0.041818	0.035763	0.030232	0.002549	0.008645	0.147097	0.030104	0.020592	0.032858	0.019382	0.01731	0.062432	0.012606	0.047264	0.010401	0.02826	0.017509	0.00689	0.065523	0.03951
PI 24:0	0	0	0	0	0.016898	0.010089	0.010936	0.000448	0	0.020994	0	0	0	0	0	0.034848	0.020743	0.001641	0	0	0	0.018394	0.022475	0.01478	0	0		0	0	0	0	0.001572	0.001614	0.000397	0.000776	0	0.001553	0	0	0	0	0	0.005872	0.002622	0.001482	0	0	0	0.001478
PI 26:0	0.461248	0.271016	0.33029	0.285527	0.800628	0.549751	0.654132	0.309129	0.043526	1.180349	0.287498	0.107974	1.001531	0.821924	1.232938	1.372806	1.171749	0.728168	1.276473	0.112701	0.413048	1.042934	1.237791	0.771487	0.611528	0.592263		0.026662	0.019704	0.053021	0.010369	0.034723	0.047707	0.018054	0.045438	0.0048	0.025508	0.04723	0.01353	0.013975	0.095054	0.050215	0.165041	0.075284	0.043132	0.086109	0.002415	0.148335	0.036457
PI 26:1	0	0	0	0	0.025314	0.015806	0.018733	0.002065	0	0.023357	0	0	0.017591	0.02253	0.070206	0.035344	0.023413	0.006586	0.028013	0.000615	0.014782	0.019457	0.02647	0.014905	0	0		0	0	0	0	0.002449	0.001325	0.002418	0.001842	0	0.000612	0	0	0.000443	0.004398	0.011223	0.004051	0.001691	0.000552	0.003409	0.000571	0.00844	0.001927
PI 28:0	0.835349	0.572342	0.679702	0.847889	1.215932	0.986531	1.154084	0.749326	0.196726	1.500026	0.505542	0.274093	1.395479	1.320466	1.027785	1.481573	1.511428	0.944032	1.296102	0.247181	0.612803	1.405903	1.524716	1.09636	1.019492	0.935596		0.050377	0.005056	0.039858	0.05745	0.023834	0.039372	0.029505	0.115553	0.021424	0.043795	0.080765	0.029642	0.038804	0.126403	0.047212	0.075462	0.079931	0.07446	0.082734	0.009401	0.13087	0.020493
PI 28:1	0.056011	0.041867	0.040453	0.028607	0.066547	0.06383	0.059286	0.018418	0.008957	0.042454	0.003417	0.009738	0.035368	0.060152	0.148909	0.063008	0.042057	0.015996	0.03902	0.007491	0.032988	0.040951	0.042802	0.03936	0.025627	0.024082		0.005158	0.002094	0.00889	0.001936	0.001643	0.006356	0.004313	0.002679	0.003259	0.000453	0.002959	0.000585	0.002225	0.003694	0.020494	0.004451	0.002155	0.001907	0.001098	0.000952	0.007736	0.001417
PI 30:0	0.140433	0.154729	0.192724	0.243835	0.238059	0.207783	0.253784	0.249493	0.074124	0.402703	0.19221	0.091433	0.369863	0.369187	0.081502	0.217855	0.397812	0.263207	0.259427	0.07551	0.117878	0.380618	0.348487	0.265255	0.249299	0.237988		0.005823	0.014487	0.010537	0.011556	0.019024	0.011273	0.047487	0.037939	0.010097	0.01787	0.028543	0.007238	0.025171	0.076008	0.009805	0.031305	0.032627	0.030871	0.015316	0.00779	0.005071	0.027162
PI 30:1	0.269855	0.253895	0.25221	0.152787	0.448655	0.4308	0.361945	0.076783	0.042148	0.326891	0.042479	0.040809	0.283205	0.504961	0.741215	0.5172	0.358395	0.070534	0.306822	0.07439	0.241735	0.30967	0.28986	0.286067	0.173559	0.158465		0.014199	0.016213	0.018491	0.010213	0.023918	0.040667	0.04335	0.013869	0.0035	0.00856	0.003743	0.001941	0.02623	0.100594	0.04704	0.07955	0.015962	0.002785	0.011764	0.005348	0.009968	0.018529
PI 30:2	0	0	0	0	0.009604	0.014163	0.008251	0	0	0	0	0	0.001324	0.008411	0.014602	0.004224	0.002178	0	0.001108	0	0.001782	0	0	0	0	0		0	0	0	0	0.000233	0.00085	0.00131	0	0	0	0	0	0.00116	0.004259	0.000901	0.00158	0.000847	0	0.001089	0	0.000241	0
PI 32:1	5.581699	6.175392	6.884855	3.651794	4.925519	4.571274	4.703132	1.440712	1.775119	5.397678	0.74948	1.188577	5.528992	5.138677	4.584024	4.86318	5.429121	5.57832	5.911945	3.261283	4.490436	5.365792	5.068453	4.782692	5.457078	5.341271		0.261244	0.427517	0.916628	0.056242	0.07385	0.01768	0.205295	0.216606	0.053054	0.058949	0.091966	0.0814	0.157754	0.497716	0.191193	0.19756	0.255413	0.139929	0.324449	0.055215	0.248714	0.09639
PI 32:2	0.454504	0.480385	0.48112	0.22552	0.544562	0.699831	0.538098	0.073822	0.200329	0.236722	0.022724	0.08217	0.21932	0.448961	0.396311	0.22793	0.232875	0.210782	0.199931	0.163754	0.244432	0.231095	0.225227	0.248576	0.178782	0.174283		0.029374	0.008662	0.031301	0.016794	0.006488	0.043117	0.049539	0.014851	0.045061	0.00913	0.002054	0.004537	0.019214	0.095125	0.032718	0.031943	0.01533	0.001397	0.013613	0.008747	0.024904	0.01213
PI 34:1	6.793467	7.588763	7.659771	4.139404	5.302147	5.146449	4.88853	1.874394	4.092818	6.407718	1.22435	3.256872	6.533761	5.751868	3.356311	4.329298	6.200725	8.059905	7.553545	6.241129	7.18309	6.447217	5.877924	6.187959	6.813209	6.804106		0.217756	0.617351	0.85091	0.061929	0.028973	0.107486	0.133911	0.295224	0.178387	0.057185	0.097118	0.248998	0.1512	0.378385	0.157938	0.430832	0.314777	0.289166	0.429607	0.109384	0.382448	0.082065
PI 34:2	0.543466	0.547726	0.458806	0.190326	0.559627	0.723503	0.484626	0.07601	0.59187	0.243839	0.031001	0.190458	0.232754	0.441908	0.266933	0.177562	0.233594	0.262344	0.287936	0.37739	0.522592	0.255663	0.230251	0.32068	0.189488	0.191456		0.041364	0.00644	0.028222	0.012847	0.015844	0.029173	0.069309	0.014718	0.134747	0.012474	0.000585	0.013133	0.0274	0.114447	0.028807	0.0296	0.003848	0.003431	0.025189	0.037618	0.049564	0.01589
PI 36:1	0.636774	0.640357	0.683509	0.52571	0.729005	0.775799	0.654973	0.307642	0.755993	1.001002	0.157639	0.530592	0.971033	0.823087	0.467878	0.582927	0.919418	1.398995	0.768655	1.323673	0.953848	0.969912	0.773867	0.958654	0.957886	0.951201		0.022121	0.020695	0.069016	0.044908	0.051388	0.015599	0.13091	0.066693	0.057965	0.101854	0.012574	0.032157	0.047261	0.1955	0.037533	0.106828	0.064973	0.101066	0.063183	0.082156	0.025682	0.070253
PI 36:2	0.035779	0.033294	0.021684	0.010288	0.027037	0.030669	0.023213	0.004779	0.041013	0.018003	0	0.01617	0.016362	0.021761	0.013132	0.012085	0.018574	0.019756	0.016174	0.029866	0.02987	0.020676	0.017976	0.025932	0.014907	0.014268		0.001492	0.002132	0.006476	0.002953	0.000104	0.000468	0.002784	0.000986	0.000985	0.001479	0	0.000525	0.001784	0.002788	0.001209	0.003437	0.000473	0.001664	0.001786	0.00132	0.003022	0.001288
PS 26:0	0	0	0	0	0	0	0	0	0	0	0.00212	0	0.000595	0	0.012244	0	0	0	0.021821	0	0	0	0	0	0	0		0	0	0	0	0	0	0	0	0	0	0.003672	0	0.001031	0	0.004403	0	0	0	0.000712	0	0	0
PS 28:0	0	0	0	0	0	0	0	0	0	0	0.010055	0	0.002286	0	0.005288	0	0	0	0.025417	0	0	0	0	0	0	0		0	0	0	0	0	0	0	0	0	0	0.002247	0	0.001991	0	0.000657	0	0	0	0.002469	0	0	0
PS 28:1	0	0	0	0	0	0.002224	0.002204	0.011467	0	0	0	0	0	0.000727	0.001794	0	0	0	0.015788	0	0.000693	0	0	0	0	0		0	0	0	0	0	0.001958	0.002402	0.000306	0	0	0	0	0	0.000662	0.000433	0	0	0	0.003253	0	0.001201	0
PS 30:1	0	0	0	0	0	0.0074	0.002833	0.009486	0	0	0.004199	0	0.004332	0.001731	0.026986	0.017907	0.0057	0	0.054693	0.002235	0.004381	0.003314	0	0.00147	0	0		0	0	0	0	0	0.001872	0.002568	0.00182	0	0	0.003916	0	0.001597	0.001502	0.005852	0.003972	0.001589	0	0.004359	0.000926	0.001545	0.002937
PS 32:1	0.05355	0.153509	0.053101	0.055559	0.03652	0.087353	0.061839	0.112003	0.10472	0.132533	0.206335	0.094385	0.178738	0.0451	0.511758	0.304054	0.1817	0.198352	1.680799	0.117432	0.072403	0.153961	0.14324	0.12168	0.104698	0.109677		0.010657	0.014778	0.023468	0.003185	0.004472	0.0041	0.010961	0.01364	0.02844	0.007223	0.043003	0.010859	0.013323	0.006852	0.121686	0.065037	0.020903	0.013277	0.104909	0.017259	0.012052	0.012805
PS 32:2	0.100879	0.174989	0.141461	0.1362	0.052686	0.197211	0.104599	0.16446	0.031443	0.030496	0.061574	0.043375	0.045272	0.076712	0.109104	0.067037	0.046327	0.101784	0.357206	0.169146	0.173153	0.036753	0.046247	0.04131	0.036103	0.028743		0.007404	0.025112	0.081024	0.007143	0.007591	0.04164	0.039776	0.018088	0.016715	0.003373	0.016733	0.003433	0.003111	0.017129	0.034823	0.009851	0.008507	0.006246	0.025883	0.023062	0.023505	0.005162
PS 34:1	0.087961	0.212093	0.077676	0.075171	0.04714	0.11425	0.069523	0.154927	0.549047	0.236261	0.432638	0.488272	0.324786	0.052346	0.529181	0.362024	0.322311	0.414318	3.091715	0.324466	0.117717	0.284409	0.252232	0.222182	0.186527	0.193337		0.006215	0.018241	0.023507	0.003338	0.003949	0.006721	0.009089	0.021742	0.181871	0.016268	0.09747	0.032171	0.047578	0.007562	0.110645	0.04808	0.020228	0.042807	0.235251	0.070233	0.021323	0.012252
PS 34:2	0.292795	0.517403	0.351041	0.398946	0.134715	0.61274	0.25092	0.64799	0.380576	0.102289	0.252471	0.420567	0.152129	0.223009	0.268295	0.143974	0.150668	0.422215	1.552917	1.402931	1.069514	0.130193	0.144571	0.160515	0.11402	0.113338		0.025422	0.078895	0.168666	0.027597	0.022942	0.132192	0.071651	0.073581	0.156786	0.005719	0.090528	0.044635	0.01268	0.033289	0.068894	0.010262	0.018236	0.037131	0.089437	0.176744	0.123472	0.009389
PS 36:1	0	0	0	0	0	0	0	0	0	0	0	0	0	0.000944	0.003563	0	0	0	0.003049	0.001651	0.002261	0	0	0	0	0		0	0	0	0	0	0	0	0	0	0	0	0	0	0.000966	0.001908	0	0	0	0.000335	0.001431	0.002713	0
PS 36:2	0	0	0	0	0	0	0	0	0	0	0	0	0	0	0.000503	0	0	0	0	0.002662	0	0	0	0	0	0		0	0	0	0	0	0	0	0	0	0	0	0	0	0	0.000436	0	0	0	0	0.001363	0	0
TAG 42:0	0.045224	0.04784	0.02663	0.056042	0.030852	0.051634	0.057641	0.120039	0.151985	0.093625	0.30965	0.233369	0.123199	0.033776	0.438995	0.298148	0.167076	0.166023	0.14264	0.046287	0.037595	0.097603	0.143231	0.124571	0.075764	0.071819		0.015409	0.007223	0.007588	0.002828	0.021783	0.011122	0.011582	0.018506	0.036892	0.005748	0.02823	0.017001	0.008469	0.008837	0.018878	0.130745	0.098649	0.171513	0.013187	0.011896	0.017457	0.005035
TAG 42:1	0.040126	0.04632	0.021183	0.068267	0.030146	0.03838	0.038041	0.118475	0.63217	0.173359	0.89992	0.771563	0.214438	0.049551	0.717657	0.296527	0.160883	0.073204	0.147113	0.035498	0.03693	0.168619	0.25831	0.229104	0.166142	0.158974		0.001073	0.006275	0.004612	0.002472	0.008752	0.000132	0.018589	0.012495	0.094957	0.013659	0.048821	0.02534	0.009162	0.008828	0.03639	0.063626	0.007915	0.021434	0.014061	0.00588	0.005794	0.011486
TAG 42:2	0.01207	0.011007	0.001673	0.018248	0.012475	0.016002	0.013121	0.026667	0.161059	0.044966	0.160833	0.169487	0.053044	0.016283	0.287512	0.07778	0.038168	0.016141	0.026851	0.003712	0.007304	0.04074	0.062778	0.058706	0.043368	0.045382		0.005196	0.001604	0.002899	0.002985	0.003515	0.000991	0.007694	0.000836	0.027491	0.003443	0.009556	0.008824	0.001699	0.005397	0.02039	0.014875	0.001349	0.005825	0.003251	0.001244	0.00267	0.002967
TAG 44:0	0.047977	0.053216	0.033209	0.070943	0.036614	0.047456	0.06775	0.10117	0.071666	0.070982	0.144073	0.155123	0.088301	0.030252	0.275556	0.216535	0.177638	0.134788	0.107412	0.05233	0.037582	0.077369	0.102099	0.095014	0.076894	0.072495		0.014738	0.009859	0.006966	0.006225	0.022133	0.003743	0.024229	0.011371	0.027167	0.006217	0.022487	0.045942	0.007561	0.008047	0.020588	0.080687	0.152313	0.106305	0.01044	0.019159	0.024501	0.003591
TAG 44:1	0.073177	0.081253	0.043339	0.122744	0.058414	0.072755	0.086247	0.248358	0.938381	0.253324	1.254789	1.168462	0.305761	0.070984	0.750296	0.418964	0.278468	0.14082	0.164192	0.071728	0.048369	0.252359	0.345991	0.341251	0.259251	0.250469		0.000614	0.008516	0.010132	0.004777	0.018757	0.003689	0.055927	0.0331	0.122276	0.014654	0.065954	0.058384	0.008664	0.017004	0.035901	0.061515	0.024014	0.039887	0.015751	0.017546	0.009102	0.012453
TAG 44:2	0.043322	0.044755	0.017448	0.050484	0.034061	0.04431	0.039216	0.073756	0.381774	0.097918	0.35219	0.409686	0.113954	0.040982	0.414397	0.162732	0.093058	0.040107	0.043969	0.016661	0.018356	0.093145	0.132764	0.150699	0.10389	0.099467		0.004594	0.003255	0.006252	0.001165	0.007832	0.001255	0.02005	0.004025	0.052494	0.00699	0.022849	0.027748	0.003207	0.009895	0.026607	0.021433	0.005907	0.009881	0.004331	0.003257	0.005663	0.007006
TAG 46:1	0.100086	0.109772	0.070754	0.148163	0.09424	0.106179	0.176542	0.286472	0.669535	0.268687	0.934392	0.884603	0.292836	0.079753	0.798811	0.517249	0.329403	0.208863	0.177748	0.104566	0.062835	0.268526	0.326237	0.349775	0.248571	0.236751		0.00591	0.016691	0.018142	0.010145	0.036129	0.012753	0.138359	0.021146	0.083709	0.01425	0.042171	0.097294	0.010193	0.019027	0.038753	0.068962	0.024144	0.071555	0.019336	0.024733	0.019004	0.013548
TAG 46:2	0.102333	0.116584	0.062935	0.136672	0.088051	0.114533	0.12084	0.195295	0.707652	0.249277	0.712366	0.774443	0.28058	0.09129	0.939935	0.502121	0.290528	0.109883	0.1108	0.08052	0.048684	0.246653	0.306631	0.360294	0.258866	0.241339		0.008426	0.010613	0.014035	0.007802	0.021401	0.005614	0.079037	0.014	0.070626	0.018167	0.030792	0.051318	0.005109	0.019754	0.042208	0.053962	0.029496	0.028074	0.011446	0.016765	0.013066	0.009643
TAG 46:3	0.010973	0.012781	0.001678	0.011554	0	0	0	0	0.065173	0.021529	0.045671	0.056557	0.019965	0.010891	0.0899	0	0	0	0.004639	0.001446	0.001553	0.020192	0.024728	0.031713	0.017442	0.016846		0.004745	0.003231	0.002906	0.004144	0	0	0	0	0.007507	0.002301	0.003617	0.008824	0.001616	0.005318	0.005221	0	0	0	0.000496	0.001293	0.001612	0.002609
TAG 48:1	0.128795	0.178255	0.122364	0.256968	0.11768	0.136746	0.221738	0.321327	0.451869	0.325379	0.738483	0.735252	0.363391	0.106184	0.879186	0.587532	0.375794	0.432403	0.325074	0.196591	0.110318	0.324704	0.374762	0.402519	0.298457	0.30451		0.015441	0.025278	0.027053	0.012882	0.046928	0.01523	0.160994	0.009185	0.070491	0.015782	0.019215	0.07856	0.016734	0.02543	0.063096	0.068537	0.022107	0.072865	0.037209	0.039284	0.028844	0.006491
TAG 48:2	0.35739	0.522769	0.317848	0.692555	0.288375	0.402048	0.376624	0.708616	3.26952	0.760564	2.279003	3.067966	0.95639	0.291027	2.382455	1.261381	0.931364	0.878635	0.429415	0.538123	0.174168	0.772097	0.924874	1.027304	0.891084	0.922823		0.036666	0.030148	0.048153	0.016601	0.06103	0.01639	0.157783	0.06715	0.270539	0.037723	0.096275	0.110191	0.042665	0.046337	0.101555	0.093087	0.036268	0.051072	0.04493	0.054075	0.03031	0.009123
TAG 48:3	0.35857	0.46794	0.219659	0.495376	0.282984	0.444504	0.24482	0.502784	2.892224	0.514873	1.270833	2.012505	0.660592	0.280895	1.398303	0.735208	0.610334	0.429925	0.176217	0.357446	0.089124	0.503896	0.617004	0.716406	0.714565	0.737215		0.063505	0.019746	0.033578	0.012646	0.034095	0.020506	0.047717	0.048138	0.055735	0.025446	0.063466	0.095777	0.03297	0.046168	0.067131	0.04485	0.035529	0.016951	0.016315	0.040589	0.010377	0.002073
TAG 50:1	0.132294	0.208576	0.135957	0.239723	0.100321	0.136235	0.16827	0.267692	0.42571	0.268405	0.434506	0.193088	0.306683	0.14616	0.644111	0.446899	0.335463	0.405316	0.307163	0.245572	0.142778	0.271735	0.292084	0.321212	0.253576	0.263829		0.018211	0.024102	0.019088	0.016941	0.037104	0.017675	0.084473	0.002898	0.154096	0.007248	0.037121	0.334438	0.015323	0.039694	0.046733	0.057222	0.101011	0.043556	0.032043	0.040612	0.026549	0.003048
TAG 50:2	0.435639	0.616421	0.374503	0.697629	0.295148	0.413284	0.385195	0.799417	5.171204	0.778023	2.588169	4.679878	0.957662	0.344447	1.816408	1.110438	0.92984	1.143603	0.505992	0.901789	0.267854	0.795109	0.903878	1.05201	0.875933	0.930513		0.037454	0.043341	0.038582	0.030128	0.060655	0.017158	0.137201	0.083332	0.212321	0.031536	0.108902	0.210435	0.06031	0.043114	0.08777	0.039495	0.02041	0.052132	0.050464	0.10724	0.032091	0.01494
TAG 50:3	0.616534	0.691458	0.339386	0.653849	0.430089	0.589955	0.35896	0.7439	5.759991	0.70594	1.857818	3.800634	0.875826	0.389475	1.228967	0.820304	0.850352	0.779341	0.277662	0.812301	0.176997	0.705158	0.836134	1.148227	0.935224	0.950724		0.090072	0.037115	0.035405	0.00839	0.034632	0.024257	0.068608	0.068156	0.212423	0.029554	0.085279	0.204369	0.050738	0.056085	0.048426	0.004695	0.042003	0.009108	0.02488	0.079554	0.011722	0.0034
TAG 52:1	0.106552	0.173912	0.116388	0.153251	0.0668	0.098207	0.09919	0.171617	0.347381	0.18653	0.245466	0.247604	0.21161	0.117364	0.381387	0.263962	0.231004	0.251539	0.200399	0.191878	0.13457	0.191736	0.192062	0.229791	0.171332	0.179776		0.018136	0.019428	0.014013	0.018159	0.018315	0.010111	0.026802	0.005163	0.106026	0.004123	0.010412	0.014843	0.015552	0.01727	0.023399	0.032519	0.120148	0.02726	0.018388	0.017136	0.019167	0.012471
TAG 52:2	0.534357	0.692324	0.425886	0.600552	0.319906	0.423736	0.398774	0.730975	3.173714	0.683138	1.6783	2.829167	0.74977	0.433636	0.921963	0.857846	0.762972	0.87099	0.54495	0.883097	0.437251	0.677903	0.686407	0.801553	0.720278	0.759174		0.032187	0.047316	0.042283	0.051606	0.058838	0.018422	0.078731	0.062335	0.242525	0.012117	0.067647	0.146476	0.059464	0.049696	0.032133	0.059899	0.050415	0.069731	0.056558	0.091288	0.052435	0.029552
TAG 52:3	0.38074	0.41267	0.224941	0.336714	0	0	0	0	3.117918	0.400638	0.945848	2.129747	0.440889	0.244828	0.435518	0	0	0	0.216554	0.503841	0.177965	0.404114	0.436357	0.652643	0.464426	0.469246		0.056886	0.032192	0.021129	0.017501	0	0	0	0	0.103007	0.009823	0.023529	0.157116	0.029391	0.031203	0.020549	0	0	0	0.01915	0.044028	0.018576	0.010888
TAG 54:0	0	0	0	0	0.019607	0.036425	0.037539	0.057065	0	0	0	0	0	0	0	0.08325	0.110139	0.077338	0	0	0	0	0	0	0	0		0	0	0	0	0.012443	0.008988	0.008254	0.014169	0	0	0	0	0	0	0	0.055511	0.134621	0.083506	0	0	0	0
TAG 54:1	0.038593	0.043125	0.029572	0.026067	0.019037	0.036145	0.035297	0.049712	0.049667	0.025592	0.030753	0.070311	0.031649	0.018989	0.098489	0.091903	0.086943	0.074785	0.0393	0.055077	0.024726	0.027006	0.028774	0.041141	0.024847	0.02441		0.010562	0.011982	0.008659	0.003631	0.011896	0.003628	0.006341	0.007072	0.015348	0.002075	0.009064	0.023782	0.002756	0.001729	0.020034	0.03552	0.090013	0.055828	0.004005	0.016666	0.009135	0.001907
TAG 54:2	0.093861	0.121736	0.084113	0.108588	0.04253	0.065551	0.058318	0.150519	0.717815	0.181861	0.437216	0.67115	0.165928	0.085641	0.188673	0.15009	0.139166	0.161202	0.104948	0.159226	0.08271	0.173204	0.172207	0.257648	0.170895	0.177339		0.005911	0.014452	0.007411	0.009097	0.009688	0.003983	0.010427	0.018659	0.008235	0.013158	0.054684	0.042298	0.012432	0.015815	0.017111	0.017045	0.01664	0.026239	0.019505	0.011556	0.010091	0.004522
TAG 54:3	0.17687	0.201504	0.132632	0.150311	0.075526	0.107982	0.098112	0.148813	0.504162	0.186907	0.259444	0.384903	0.148969	0.143827	0.165185	0.192209	0.152061	0.147029	0.133962	0.172334	0.131329	0.171795	0.163909	0.203501	0.139822	0.147294		0.02402	0.025368	0.013809	0.019754	0.016961	0.017791	0.015414	0.009469	0.019412	0.017014	0.026963	0.054472	0.007307	0.030077	0.011716	0.018015	0.017062	0.025918	0.016148	0.022194	0.024984	0.01053
TAG 56:0	0	0	0	0	0.001436	0.002386	0.003609	0.004057	0	0	0	0	0	0	0	0.004557	0.005487	0.003224	0	0	0	0	0	0	0	0		0	0	0	0	0.001772	0.000696	0.003263	0.000524	0	0	0	0	0	0	0	0.002157	0.006889	0.005273	0	0	0	0
TAG 56:1	0.050567	0.058667	0.033542	0.034147	0.01122	0.016768	0.018156	0.027745	0.073594	0.046193	0.082507	0.086273	0.04243	0.032172	0.071495	0.041513	0.032058	0.030452	0.048077	0.052985	0.036539	0.042216	0.040706	0.055606	0.036452	0.039177		0.011027	0.012663	0.005653	0.003247	0.003188	0.003636	0.00434	0.001139	0.005247	0.005982	0.018289	0.01457	0.002384	0.00853	0.010305	0.006724	0.009075	0.006981	0.008164	0.011871	0.012256	0.003481
TAG 56:2	0.035619	0.050951	0.039315	0.034243	0.013435	0.026168	0.020968	0.032027	0.092487	0.069862	0.094061	0.124027	0.05217	0.02843	0.071401	0.041271	0.030371	0.040823	0.044844	0.075549	0.037873	0.057431	0.057321	0.083941	0.052411	0.057027		0.002799	0.009292	0.003492	0.002087	0.004188	0.002896	0.003806	0.00237	0.002998	0.009985	0.031793	0.013601	0.01128	0.007371	0.012497	0.003876	0.001982	0.004658	0.009449	0.012697	0.008073	0.001934
TAG 58:1	0.014066	0.019726	0.013791	0.020707	0.006395	0.009145	0.009605	0.021762	0.125847	0.023197	0.079392	0.135702	0.021615	0.008041	0.048383	0.02339	0.021561	0.029491	0.026437	0.022574	0.012506	0.024897	0.029077	0.038961	0.023352	0.021548		0.011864	0.005228	0.002058	0.001572	0.004047	0.001365	0.00355	0.002724	0.023746	0.002072	0.005928	0.008604	0.002697	0.002434	0.005123	0.002969	0.004353	0.003015	0.002608	0.001957	0.004981	0.00136
TAG 58:2	0.040323	0.066317	0.051746	0.050139	0.019547	0.041365	0.024974	0.031317	0.221546	0.040831	0.076487	0.14833	0.038368	0.031187	0.071215	0.033879	0.032997	0.041386	0.020067	0.063697	0.021789	0.041294	0.045151	0.067596	0.045543	0.045507		0.004724	0.012295	0.006402	0.002493	0.002951	0.002255	0.003597	0.001369	0.014073	0.002158	0.007887	0.010022	0.001678	0.004764	0.008566	0.003229	0.000585	0.003682	0.001783	0.007664	0.003025	0.001187
TAG 60:1	0.001491	0.006835	0.007713	0.011165	0.002038	0.00351	0.002642	0.010755	0.085439	0.01109	0.043705	0.109974	0.009286	0.00311	0.021823	0.007493	0.007871	0.015597	0.012146	0.01861	0.004668	0.011815	0.014177	0.018994	0.011343	0.009771		0.002067	0.0032	0.001438	0.000658	0.001787	0.001323	0.001377	0.000296	0.021816	0.000437	0.003133	0.005706	0.001685	0.00102	0.002733	0.002848	0.000224	0.001104	0.001121	0.00342	0.001907	0.000201
TAG 60:2	0.028059	0.048876	0.034215	0.0303	0.011613	0.023616	0.012921	0.016442	0.300557	0.01959	0.048082	0.155733	0.019267	0.015156	0.040098	0.014152	0.015819	0.026711	0.009584	0.039454	0.01096	0.021755	0.024491	0.039159	0.022698	0.022518		0.006559	0.008428	0.003951	0.003228	0.004439	0.001086	0.001255	0.001776	0.029207	0.00107	0.004984	0.012723	0.000756	0.004055	0.003681	0.002696	0.000091	0.002497	0.001479	0.003762	0.000691	0.000185
TAG 62:1	0.000377	0	0.001959	0.001924	0	0	0	0	0.036685	0.001106	0.007942	0.029767	0	0	0	0	0	0	0	0	0	0.001917	0.002573	0.006956	0.002849	0.002202		0.000471	0	0.003392	0.001693	0	0	0	0	0.005858	0.001015	0.002059	0.002227	0	0	0	0	0	0	0	0	0	0.000301
TAG 62:2	0.00175	0.0038	0	0.001269	0	0	0	0	0.046159	0	0.004049	0.024917	0	0	0	0	0	0	0	0	0	0	0.001819	0.003451	0.001082	0		0.001729	0.003508	0	0.001294	0	0	0	0	0.003611	0	0.002404	0.00329	0	0	0	0	0	0	0	0	0	0
lysoPA 16:0	0	0	0	0	0.002581	0.006128	0.01503	0.042392	0.110845	0.055169	0.200592	0.148317	0.072944	0.003057	0.046851	0.062274	0.062681	0.078651	0.004365	0.012224	0.008222	0.047907	0.051853	0.086138	0	0		0	0	0	0	0.002308	0.001474	0.002599	0.002085	0.023326	0.001525	0.037622	0.022373	0.005201	0.002774	0.007192	0.015736	0.010599	0.001946	0.001487	0.001361	0.001257	0.002932
lysoPA 16:1	0.051807	0.069322	0.101889	0.131813	0.068541	0.110287	0.147462	0.230375	0.092091	0.114994	0.20035	0.18411	0.266936	0.106085	0.395948	0.281276	0.220031	0.173007	0.128174	0.12074	0.162553	0.096498	0.107212	0.182942	0.299247	0.304848		0.004873	0.011374	0.01174	0.008027	0.012244	0.010826	0.016414	0.014398	0.012484	0.007546	0.062297	0.021338	0.021488	0.014487	0.096138	0.06289	0.049121	0.00438	0.007991	0.011598	0.024593	0.007658
lysoPA 18:1	0.089444	0.129936	0.132908	0.143444	0.100325	0.18235	0.175152	0.234238	0.264097	0.190262	0.26196	0.31659	0.502584	0.128346	0.384071	0.337012	0.334216	0.454487	0.141228	0.341829	0.295171	0.199685	0.189782	0.456674	0.610892	0.639773		0.015995	0.004381	0.001798	0.006744	0.01944	0.018743	0.007563	0.010217	0.039029	0.007449	0.055213	0.034467	0.039546	0.01321	0.106038	0.033415	0.06222	0.051288	0.008967	0.021167	0.034093	0.034179
lysoPC 16:0	0.03309	0.070679	0.063648	0.140343	0.0643	0.066142	0.0918	0.252135	0	0	0	0	0.112026	0.075637	0.021661	0.056103	0.099724	0.306134	0.089146	0.139103	0.110004	0	0	0	0.088777	0.101575		0.028952	0.00362	0.010199	0.011187	0.004848	0.006614	0.017869	0.022424	0	0	0	0	0.006639	0.00871	0.002199	0.008919	0.014778	0.018954	0.007789	0.012547	0.0047	0
lysoPC 16:1	1.584889	1.54258	1.934259	2.345333	1.959472	1.722157	2.233059	1.321022	0.888124	2.1646	0.93862	1.342995	2.408166	1.796434	2.170641	2.888141	2.198643	1.650729	1.783894	2.5577	1.98212	2.122988	2.225504	1.815723	2.183221	2.055643		0.177947	0.211255	0.350286	0.062808	0.186288	0.152524	0.210657	0.083924	0.062642	0.058563	0.178779	0.144786	0.301273	0.267536	0.324379	0.329723	0.212641	0.215717	0.138873	0.209483	0.160446	0.199529
lysoPC 18:0	0	0	0	0	0.001649	0.001988	0.00764	0.044896	0.105803	0.012953	0.13295	0.112556	0	0	0	0	0.004957	0.036202	0	0	0	0.009614	0.015124	0.012878	0	0		0	0	0	0	0.002857	0.003444	0.001211	0.005089	0.003277	0.000326	0.000806	0.016203	0	0	0	0	0.00431	0.005096	0	0	0	0.000398
lysoPC 18:1	1.161244	0.94681	1.234177	1.491283	1.471387	1.167057	1.575483	1.050288	1.440107	1.669677	0.823595	1.322138	1.718541	1.189762	1.377595	1.94368	1.768096	1.750171	0.782623	1.58804	1.303864	1.676348	1.612904	1.865793	1.643265	1.568667		0.166483	0.090487	0.243145	0.057044	0.15611	0.143119	0.228575	0.065408	0.038343	0.044193	0.061211	0.135554	0.173823	0.131129	0.23983	0.341823	0.250603	0.258391	0.036678	0.088902	0.100083	0.072177
lysoPE 14:0	0	0	0	0	0.009354	0.001834	0.001131	0.00094	0	0.021244	0.018126	0	0	0	0	0.022572	0.014304	0	0	0	0	0.015896	0.015761	0.011718	0	0		0	0	0	0	0.00044	0.001869	0.001959	0.001628	0	0.003805	0.004058	0	0	0	0	0.002244	0.005329	0	0	0	0	0.003228
lysoPE 16:0	0.010433	0.010758	0.01901	0.01092	0.022875	0.006758	0.006931	0.016251	0.06573	0.136084	0.196098	0.052663	0.098223	0.03045	0.086588	0.106982	0.101572	0.054872	0.051403	0.015816	0.018578	0.1088	0.104598	0.082406	0.058036	0.057171		0.002549	0.004739	0.013071	0.008977	0.00431	0.002556	0.006067	0.004965	0.021905	0.012177	0.065405	0.008786	0.01515	0.015861	0.014631	0.017159	0.019095	0.001693	0.009877	0.003171	0.005812	0.016107
lysoPE 16:1	0.740373	0.392658	0.425688	0.751182	1.184717	0.691356	0.713385	0.615976	0.2793	1.365985	1.003446	0.231878	0.932092	1.216536	1.510786	1.304542	1.133934	0.497781	0.333464	0.387164	0.50686	1.170388	1.140699	0.897592	0.708464	0.698566		0.211135	0.054782	0.107182	0.04285	0.054799	0.095583	0.217438	0.078273	0.023784	0.107042	0.15274	0.041526	0.04351	0.220897	0.200548	0.111914	0.243103	0.043315	0.016445	0.015586	0.056729	0.142463
lysoPE 18:1	0.758196	0.390555	0.427423	0.513466	0.967357	0.611979	0.650292	0.475515	0.342848	1.599014	1.043458	0.382504	1.230866	1.010848	1.413072	1.485372	1.437906	0.856016	0.553278	0.612043	0.919972	1.392662	1.346259	1.46388	1.177335	1.113288		0.132919	0.025679	0.098937	0.03012	0.110977	0.105127	0.135732	0.051446	0.026228	0.070603	0.194944	0.026334	0.08523	0.122508	0.165092	0.135111	0.35268	0.073336	0.01175	0.043878	0.052914	0.091272
lysoPI 14:0	0	0	0	0	0.012545	0.006431	0.007802	0	0	0.015785	0	0	0	0	0	0.010274	0.013999	0.002515	0	0	0	0.015088	0.014557	0.016514	0	0		0	0	0	0	0.000592	0.003021	0.003227	0	0	0.001907	0	0	0	0	0	0.002461	0.003054	0.002281	0	0	0	0.002117
lysoPI 14:1	0	0	0	0	0.014707	0.011918	0.012503	0.003752	0.000851	0.011253	0.001214	0	0	0	0	0.00881	0.008906	0.000771	0	0	0	0.011915	0.010403	0.010986	0	0		0	0	0	0	0.001607	0.00218	0.001324	0.000453	0.001474	0.002031	0.002102	0	0	0	0	0.001175	0.000757	0.001335	0	0	0	0.000855
lysoPI 16:0	0.094521	0.113106	0.128572	0.085167	0.249661	0.164365	0.183689	0.036417	0.070741	0.459679	0.048705	0.055351	0.412429	0.225374	0.228184	0.298837	0.464739	0.485338	0.218976	0.095553	0.148249	0.406973	0.385994	0.373438	0.303564	0.275659		0.016337	0.013167	0.006722	0.001613	0.017824	0.019592	0.017215	0.002158	0.008323	0.02093	0.002684	0.005246	0.020332	0.038161	0.016128	0.007155	0.080456	0.049517	0.013186	0.007537	0.006375	0.034783
lysoPI 16:1	0.282468	0.372108	0.411793	0.323115	0.698826	0.510473	0.575336	0.097897	0.17664	0.580048	0.061156	0.11179	0.366656	0.52282	0.329289	0.368682	0.457536	0.487995	0.099677	0.225252	0.315877	0.578457	0.542849	0.570685	0.358429	0.393333		0.039976	0.047073	0.093686	0.019703	0.055917	0.074835	0.139872	0.016641	0.034428	0.033463	0.014269	0.01327	0.039363	0.088473	0.049891	0.057758	0.116462	0.093321	0.001391	0.003206	0.050808	0.051552
lysoPI 18:0	0	0	0	0	0.049884	0.039981	0.040736	0.017735	0.025225	0.125898	0.026394	0.022545	0.116136	0.055322	0.079173	0.092245	0.127636	0.131938	0.047448	0.032091	0.033888	0.102317	0.095075	0.106617	0	0		0	0	0	0	0.002172	0.002772	0.001497	0.003151	0.002069	0.014658	0.002271	0.003266	0.004122	0.00949	0.00521	0.001428	0.026028	0.012946	0.006203	0.00469	0.001168	0.011791
lysoPI 18:1	0.412602	0.495629	0.483458	0.350539	0.776568	0.594394	0.622372	0.115262	0.695717	0.700714	0.093407	0.400794	0.476126	0.651382	0.212606	0.330719	0.573774	0.746717	0.174353	0.66609	0.777385	0.745846	0.658817	0.788552	0.431099	0.551566		0.092638	0.044956	0.131162	0.032264	0.075904	0.111035	0.149103	0.018308	0.122945	0.04969	0.020976	0.054238	0.038557	0.130202	0.028139	0.072251	0.16432	0.097938	0.006486	0.038555	0.108651	0.080262
lysoPS 16:0	0	0	0	0	0	0.003457	0.000546	0.002789	0	0.016771	0.013778	0	0.012893	0.000368	0.03467	0.035608	0.022973	0.025505	0.08316	0.022851	0	0.011284	0.011705	0.00304	0	0		0	0	0	0	0	0.001061	0.000946	0.000597	0	0.000549	0.005041	0	0.003736	0.000638	0.006784	0.003427	0.007555	0.005204	0.004066	0.00164	0	0.002293
lysoPS 16:1	0.009755	0.021368	0.006129	0	0.007903	0.026023	0.005211	0.003624	0	0.008106	0.00441	0	0.006636	0.004145	0.045437	0.030069	0.019026	0.032288	0.073684	0.047954	0.010124	0.004111	0.003283	0	0	0		0.001369	0.003717	0.007663	0	0.003001	0.000844	0.000975	0.000743	0	0.001678	0.002942	0	0.004762	0.002181	0.009572	0.003843	0.007143	0.00747	0.004177	0.011475	0.001012	0.000743
lysoPS 18:1	0.035238	0.060056	0.018364	0.008096	0.02354	0.057052	0.020162	0.022483	0.008859	0.036315	0.045779	0.009466	0.03292	0.018639	0.08826	0.073032	0.062509	0.109659	0.230393	0.262335	0.046358	0.028895	0.02862	0.011638	0.012698	0.011611		0.007344	0.003087	0.010344	0.002597	0.005912	0.005482	0.00251	0.002547	0.005616	0.004717	0.009173	0.001747	0.00915	0.003619	0.016576	0.007964	0.018049	0.023184	0.010984	0.055461	0.004028	0.003223
[truncated: 2 more columns]
